# Supplementary material for: Oral Excretion Kinetics of Food-Additive Silicon Dioxides and Their Effect on In Vivo Macrophage Activation
Source: Int J Mol Sci. 2024 Jan 28;25(3):1614. doi: 10.3390/ijms25031614 (PMC10855107; doi:10.3390/ijms25031614)
Supplement: Supplementary file 1 [file ijms-25-01614-s001.zip]

Archive with 1 entries (1 files):
- ijms-2821896-supplementary.pdf
